# Supplementary material for: A whole-genome sequenced control population in northern Sweden reveals subregional genetic differences
Source: PLoS One. 2020 Sep 11;15(9):e0237721. doi: 10.1371/journal.pone.0237721 (PMC7485808; doi:10.1371/journal.pone.0237721)
Supplement: S1 Table — Summary of novel variant functional effect annotations from the Variant Effect Predictor (VEP). The consequence types listed are as defined by the Sequence Ontology. The most severe consequences (i.e. at most one consequence per variant) are included. In addition, annotations generated with Combined Annotation Dependent Depletion (CADD) are presented. Specifically, the number of variants with a scaled CADD score above 20 and 30 are presented. A variant with a scaled CADD-score of 20 is predicted to be among the top 1% of most damaging mutations that can be done to the human genome. Conversely, a scaled score of 30 corresponds to the top 0.1% of the most damaging mutations. (XLSX) [file pone.0237721.s004.xlsx]

## Sheet: ACpop_annotation_summary
consequence_type*	count
splice_donor_variant	118		*:	The consequence types listed are as defined by the Sequence Ontology [1, 2].
splice_acceptor_variant	92		**:	Annotations generated with CADD.
stop_gained	145
frameshift_variant	370		[1]	Ashburner, M., Ball, C., Blake, J. et al. Gene Ontology: tool for the unification of biology. Nat Genet 25, 25–29 (2000). https://doi.org/10.1038/75556
stop_lost	8		[2]	The Gene Ontology Consortium. The Gene Ontology Resource: 20 years and still GOing strong. Nucleic Acids Res. 2019;47(D1):D330-D338. doi:10.1093/nar/gky1055
start_lost	17
inframe_insertion	227
inframe_deletion	155
missense_variant	3193
protein_altering_variant	6
splice_region_variant	799
stop_retained_variant	1
synonymous_variant	1320
coding_sequence_variant	11
5_prime_UTR_variant	5143
3_prime_UTR_variant	16499
non_coding_transcript_exon_variant	6481
intron_variant	879782
upstream_gene_variant	73598
downstream_gene_variant	59383
intergenic_variant	975365
CADD** PHRED > 20	5485
CADD** PHRED > 30	351
