# Supplementary material for: A whole-genome sequenced control population in northern Sweden reveals subregional genetic differences
Source: PLoS One. 2020 Sep 11;15(9):e0237721. doi: 10.1371/journal.pone.0237721 (PMC7485808; doi:10.1371/journal.pone.0237721)
Supplement: S2 Table — The mean f value (column: f_mean) and the proportion of samples that were classified as inbred by FSuite (column: fsuite_inbred) are listed for ACpop and the subpopulations of the 1000g project. Standard deviations are in parentheses. Values in the superpop and pop columns corresponds to the 1000g project superopulation and population codes, respectively. (XLSX) [file pone.0237721.s005.xlsx]

## Sheet: ACpop_fsuite_inbreeding
superpop	pop	f_mean	fsuite_inbred
-	ACpop	0.015 (0.0209)	0.67
EUR	FIN	0.0038 (0.0062)	0.35
EUR	GBR	0.0021 (0.0067)	0.18
EUR	IBS	0.0031 (0.0067)	0.27
EUR	CEU	0.0007 (0.0039)	0.04
EUR	TSI	0.0017 (0.0061)	0.12
EAS	CDX	0.0062 (0.0165)	0.37
EAS	JPT	0.0021 (0.0108)	0.04
EAS	CHS	0.0008 (0.0044)	0.04
EAS	KHV	0.0008 (0.0031)	0.09
EAS	CHB	0.0007 (0.005)	0.04
AFR	ESN	0.0021 (0.0042)	0.27
AFR	LWK	0.0007 (0.0024)	0.09
AFR	YRI	0.0007 (0.0026)	0.10
AFR	GWD	0.006 (0.0163)	0.25
AFR	MSL	0.0008 (0.0021)	0.15
AFR	ACB	0.0005 (0.0025)	0.04
AFR	ASW	0.0002 (0.0015)	0.02
AMR	PEL	0.0062 (0.0194)	0.24
AMR	MXL	0.0048 (0.015)	0.17
AMR	CLM	0.0115 (0.0178)	0.53
AMR	PUR	0.0067 (0.009)	0.64
SAS	STU	0.0219 (0.0286)	0.62
SAS	PJL	0.022 (0.0346)	0.57
SAS	GIH	0.0052 (0.0084)	0.41
SAS	ITU	0.014 (0.0287)	0.44
SAS	BEB	0.003 (0.0082)	0.23
