# Supplementary material for: A whole-genome sequenced control population in northern Sweden reveals subregional genetic differences
Source: PLoS One. 2020 Sep 11;15(9):e0237721. doi: 10.1371/journal.pone.0237721 (PMC7485808; doi:10.1371/journal.pone.0237721)
Supplement: S3 Table — The results are presented in total and divided into three geographic regions. The inbreeding coefficient f can be considered to be the ratio of the genome of an individual that is homozygous by descent. The average f value is the average taken across the individuals in each category. Standard deviations are in parentheses. The inbred status of a sample is the result of testing if f is significantly different from 0.001 using a likelihood test. (XLSX) [file pone.0237721.s006.xlsx]

## Sheet: ACpop_regions_inbreeding
	Mountains	Inland	Coast	Total
No. samples	50	120	130	300
Average f	0.019 (0.0232)	0.015 (0.0212)	0.014 (0.0197)	0.015 (0.0209)
No. samples classified as inbred	36	80	85	201
Samples classified as inbred (%)	0.72	66.7%	65.4%	0.67
