# Supplementary material for: A whole-genome sequenced control population in northern Sweden reveals subregional genetic differences
Source: PLoS One. 2020 Sep 11;15(9):e0237721. doi: 10.1371/journal.pone.0237721 (PMC7485808; doi:10.1371/journal.pone.0237721)
Supplement: S4 Table — The means and medians of the total number (columns: nseg_median, nseg_mean) and total length of ROH segments (columns: kb_median, kb_mean) are listed for ACpop and the subpopulations of the 1000g project. Standard deviations are in parentheses. Values in the superpop and pop columns corresponds to the 1000g project superopulation and population codes, respectively. (XLSX) [file pone.0237721.s007.xlsx]

## Sheet: ACpop_ROH_analysis
superpop	pop	nseg_median	nseg_mean	kb_median	kb_mean
-	ACpop	111.0	115.62 (24.36)	91949.75	106629.38 (47769.91)
EUR	FIN	105.0	106.86 (12.78)	83444.10	86177.4 (14520.26)
EUR	GBR	102.0	103.01 (12.61)	75918.30	78770.74 (17850.65)
EUR	IBS	99.0	100.36 (13.03)	72488.20	77516.77 (19088.01)
EUR	CEU	96.0	96.08 (11.35)	69122.30	70437.96 (14462.09)
EUR	TSI	93.0	94.43 (11.35)	66540.90	69240.81 (16055.01)
EAS	CDX	158.0	158.65 (19.66)	116996.00	125594.48 (39905.09)
EAS	JPT	153.5	154.74 (20.5)	111349.00	116190.26 (34267.47)
EAS	CHS	153.0	152.5 (11.87)	110013.00	110691.31 (11197.26)
EAS	KHV	148.0	148.54 (11.58)	105635.00	109136.82 (11539.9)
EAS	CHB	146.0	146.86 (12.16)	105383.00	106810.68 (14076.41)
AFR	ESN	52.0	52.37 (9.06)	40879.00	43625.01 (13491.89)
AFR	LWK	44.0	44.09 (7.49)	36927.90	37480.88 (8273.51)
AFR	YRI	48.0	49.08 (8.13)	36898.10	38325.94 (9092.69)
AFR	GWD	48.0	53.37 (23.46)	34688.90	49837.96 (47552.95)
AFR	MSL	43.0	41.95 (6.32)	30818.10	31899.8 (6645.79)
AFR	ACB	40.0	40.74 (7.89)	30346.80	31344.52 (9374.96)
AFR	ASW	38.0	39.72 (22.79)	27267.50	29616.56 (18616.05)
AMR	PEL	217.0	218.72 (64.86)	171279.00	176024.92 (63585.65)
AMR	MXL	126.5	139.06 (49.9)	100254.75	109959.76 (48086.31)
AMR	CLM	102.0	106.19 (25.53)	82841.70	95885.06 (46208.37)
AMR	PUR	86.0	87.09 (16.7)	67246.75	72175.14 (23418.17)
SAS	STU	115.5	126.89 (33.19)	98972.00	126626.1 (73290.13)
SAS	PJL	112.5	125.45 (41.55)	91526.60	126046.53 (88175.13)
SAS	GIH	112.0	115.24 (15.51)	90372.80	93076.53 (17800.15)
SAS	ITU	111.5	124.93 (37.01)	85806.65	113599.79 (76365.91)
SAS	BEB	101.0	103.94 (13.04)	72257.55	78738.59 (21681.86)
