# Supplementary material for: A whole-genome sequenced control population in northern Sweden reveals subregional genetic differences
Source: PLoS One. 2020 Sep 11;15(9):e0237721. doi: 10.1371/journal.pone.0237721 (PMC7485808; doi:10.1371/journal.pone.0237721)
Supplement: S5 Table — Pairwise Mann-Whitney U tests were performed using three different variables (inbreeding coefficient f, total ROH length, and number of ROH segments) between ACpop and the European subpopulations of the 1000g project. The p-values of all pairwise tests are listed in this file. The p-values for variable tested is presented in its own separate sheet. (XLSX) [file pone.0237721.s008.xlsx]

## Sheet: F
	FIN	GBR	IBS	CEU	TSI
ACpop	3.93e-11	3.18e-17	8.32e-15	3.93e-24	3.90e-21
FIN	-	1.87e-03	8.88e-02	3.51e-08	8.32e-05
GBR	-	-	5.00e-02	1.43e-03	1.98e-01
IBS	-	-	-	5.50e-06	5.40e-03
CEU	-	-	-	-	1.22e-02

## Sheet: NSEG
	FIN	GBR	IBS	CEU	TSI
ACpop	2.53e-04	1.45e-08	4.16e-13	1.41e-21	1.79e-27
FIN	-	2.24e-02	2.09e-04	2.10e-09	1.41e-12
GBR	-	-	6.94e-02	4.79e-05	1.46e-07
IBS	-	-	-	7.25e-03	1.28e-04
CEU	-	-	-	-	1.30e-01

## Sheet: KB
	FIN	GBR	IBS	CEU	TSI
ACpop	3.27e-05	1.08e-15	1.25e-18	9.40e-32	2.66e-35
FIN	-	1.26e-06	4.15e-08	3.36e-18	2.99e-20
GBR	-	-	8.67e-02	1.40e-06	9.59e-09
IBS	-	-	-	8.43e-04	2.17e-05
CEU	-	-	-	-	1.37e-01
